# Supplementary material for: Selective Depletion of ZAP-Binding CpG Motifs in HCV Evolution
Source: Pathogens. 2022 Dec 27;12(1):43. doi: 10.3390/pathogens12010043 (PMC9866289; doi:10.3390/pathogens12010043)
Supplement: Supplementary file 1 [file pathogens-12-00043-s001.zip]

Archive with 2 entries (2 files):
- Supplementary Figures _Final.pdf
- Supplementary Table S1.xlsx
