# Supplementary material for: Selective Depletion of ZAP-Binding CpG Motifs in HCV Evolution
Source: Pathogens. 2022 Dec 27;12(1):43. doi: 10.3390/pathogens12010043 (PMC9866289; doi:10.3390/pathogens12010043)
Supplement: Supplementary file 1 [file pathogens-12-00043-s001.zip › Supplementary Table S1.xlsx]

## Sheet: Sheet1
Accession ID	Date of collection
JX472011.1	1977
JX472009.1	1977
JX472010.1	1977
JX472012.1	1977
JX472013.1	1977
EU155342.2	1989
EU255986.1	1989
EU255991.1	1989
EU255987.1	1989
EU862826.1	1989
EU569722.1	1989
EU482852.1	1989
EU155333.2	1989
EU482849.1	1989
EU255968.1	1989
EU155339.2	1990
EU255965.1	1990
EU155344.2	1990
EU155334.2	1990
EU234064.2	1990
EU234065.2	1990
EU155337.2	1990
EU255973.1	1990
EU155331.2	1990
EU482850.1	1990
EU482889.1	1990
EU862839.1	1990
EU255989.1	1990
EU255984.1	1990
EU255983.1	1990
EU255971.1	1990
EU255982.1	1990
EU255980.1	1990
EU255981.1	1990
EU234061.2	1991
EU255979.1	1991
EU255985.1	1991
EU155340.2	1991
EU255978.1	1991
EU255961.1	1991
EU255962.1	1991
EU255977.1	1991
EU155325.2	1991
AB429050.1	1991
EU234063.2	1992
EU255990.1	1992
EU255976.1	1992
EU255974.1	1992
EU255970.1	1992
EU255969.1	1992
EU255964.1	1992
EU255963.1	1992
EU234062.2	1992
EU155341.2	1992
EU155324.2	1992
EU155326.2	1992
EU155327.2	1992
EU155328.2	1992
EU155329.2	1992
EU155336.2	1992
EU255992.1	1992
EU862838.1	1992
EU155335.2	1992
EU482888.1	1992
AB677527.1	1993
EU862827.1	1993
EU155330.2	1994
EU255975.1	1994
KC439527.1	1995
KC439508.1	1995
KC439507.1	1995
KC197235.1	1995
KC197229.1	1995
KC197236.1	1995
KC197238.1	1995
KC439515.1	1995
EU255988.1	1995
EU155343.2	1996
EU155338.2	1996
HQ110091.1	1996
EU155332.2	1996
EU255967.1	1997
EU255966.1	1997
KC439511.1	1997
AB677529.1	1997
LC368366.1	1997
LC368363.1	1997
KC439510.1	1997
KC439503.1	1997
KC439504.1	1997
KC439505.1	1997
KC439506.1	1997
LC368350.1	1997
KC439509.1	1997
KX621443.1	1998
AB677530.1	1998
KC439513.1	1998
KC439512.1	1998
LC368362.1	1998
AB828701.1	1998
KM043281.1	1998
AB828699.1	1998
KM043274.1	1998
KM043275.1	1998
KM043276.1	1998
KM043277.1	1998
KM043280.1	1998
AB828700.1	1998
LC368358.1	1999
FJ478453.1	1999
LC368355.1	1999
KC439514.1	1999
DQ430815.1	1999
LC368368.1	1999
LC368356.1	1999
LC368369.1	2000
KX621552.1	2000
KX621551.1	2000
DQ430819.1	2000
EU482846.1	2000
EU155312.2	2000
KX621532.1	2000
KX621451.1	2000
KX621509.1	2000
LC368309.1	2000
KX621453.1	2000
EU256097.1	2001
EU256087.1	2001
EU256102.1	2001
EU660388.1	2001
EU595698.1	2001
EU256019.1	2001
EU256105.1	2001
LC368373.1	2001
EU857431.1	2001
EU862835.1	2001
EU256029.1	2001
EU595697.1	2001
EU256028.1	2001
KC197237.1	2001
EU595699.1	2001
EU256103.1	2001
EU239713.2	2001
FN666429.1	2001
EU239714.2	2001
EU250017.2	2001
EU155368.2	2001
JX463569.1	2001
JX463556.1	2001
JX463555.1	2001
EU256096.1	2001
KX621554.1	2001
KC197226.1	2001
EU256055.1	2001
KC197231.1	2001
EU256054.1	2001
EU256053.1	2001
EU482877.1	2001
EU255998.1	2001
JX463525.1	2001
EU482854.1	2001
EU256044.1	2001
EU155216.2	2001
EU155293.2	2001
EU155302.2	2001
EU155301.2	2001
KX621445.1	2001
KX621446.1	2001
KX621520.1	2001
EU155286.2	2001
KX621519.1	2001
KX621518.1	2001
KX621517.1	2001
KX621516.1	2001
EU155287.2	2001
KX621514.1	2001
KX621511.1	2001
EU155279.2	2001
EU155292.2	2001
KX621510.1	2001
KX621461.1	2001
EU155290.2	2001
KX621448.1	2001
EU155289.2	2001
KX621452.1	2001
EU155303.2	2001
EU155262.2	2001
KX621444.1	2001
KX621531.1	2001
EU155280.2	2001
EU155284.2	2001
EU155285.2	2001
EU155322.2	2001
EU155321.2	2001
EU155320.2	2001
KX621536.1	2001
KX621535.1	2001
KX621450.1	2001
KX621533.1	2001
EU155315.2	2001
KX621534.1	2001
JX463534.1	2002
AY956465.1	2002
EU256010.1	2002
EU256008.1	2002
KC439518.1	2002
JX463526.1	2002
EU155276.2	2002
KM043285.1	2002
KM349851.1	2002
EU256001.1	2002
JX463535.1	2002
GQ149768.1	2002
KC439519.1	2002
KM043272.1	2002
AY956464.1	2002
KM043273.1	2002
KC844052.1	2002
KC844050.1	2002
LC368360.1	2002
EU255999.1	2002
KX621447.1	2002
KC844051.1	2002
JX463528.1	2002
JX463529.1	2002
JX463527.1	2002
AY956463.1	2002
LC368361.1	2002
EU256016.1	2002
KX621530.1	2002
EU482836.1	2002
EU256073.1	2002
EU482835.1	2002
EU482834.1	2002
EU155223.2	2002
EU256080.1	2002
EU256081.1	2002
EU256101.1	2002
EU256100.1	2002
EU256099.1	2002
EU256098.1	2002
EU155219.2	2002
EU256089.1	2002
EU256090.1	2002
EU482855.1	2002
EU482856.1	2002
EU482868.1	2002
EU482869.1	2002
EU256018.1	2002
FJ407092.1	2002
EU256025.1	2002
EU256026.1	2002
EU256030.1	2002
EU155241.1	2002
KX621515.1	2002
FN666428.2	2002
EU529682.1	2002
EU529679.1	2002
EU482887.1	2002
EU155232.2	2002
EU155231.2	2002
EU155230.2	2002
EU482876.1	2002
EU482871.1	2002
EU529680.1	2002
AY956466.1	2002
EU256095.1	2002
AY956467.1	2002
JX463560.1	2002
EU155317.2	2002
EU155307.2	2002
EU155306.2	2002
EU155359.2	2002
EU155305.2	2002
DQ430820.1	2002
EU155298.2	2002
EU155366.2	2002
EU155367.2	2002
EU155288.2	2002
EU155297.2	2002
EU155369.2	2002
EU239716.2	2002
EU155296.2	2002
EU155291.2	2002
DQ430812.1	2002
EU155294.1	2002
EU155295.2	2002
KC439517.1	2002
JX463571.1	2002
JX463559.1	2002
JX463557.1	2002
EU155316.2	2002
EU255955.1	2002
JX463540.1	2002
KY120329.1	2002
KC439488.1	2002
EU255954.1	2002
JX463541.1	2002
MW629120.1	2002
KY120330.1	2002
DQ430811.1	2002
AY956469.1	2002
AY956468.1	2002
JX463538.1	2002
JX463546.1	2002
EU155345.1	2002
EU155319.2	2002
KC439516.1	2002
KC439499.1	2002
EU155323.2	2002
JX463539.1	2002
EU482881.1	2003
JX472007.1	2003
KX621521.1	2003
JX472008.1	2003
JX472006.1	2003
JX472005.1	2003
JX463584.1	2003
JX463583.1	2003
EU482831.1	2003
EU482873.1	2003
EU482833.1	2003
KC439487.1	2003
KC439500.1	2003
KC439501.1	2003
KC439482.1	2003
KC439481.1	2003
KX621522.1	2003
JX463582.1	2003
LC368374.1	2003
LC368375.1	2003
EU482859.1	2003
EU482860.1	2003
EU482865.1	2003
KX621537.1	2003
LC011927.1	2003
JX463576.1	2003
EU862832.1	2003
JX463574.1	2003
GU451221.1	2003
GU451222.1	2003
KX621449.1	2003
JN120912.1	2003
JX463558.1	2003
JX463554.1	2003
JX463553.1	2003
JX463552.1	2003
JX463551.1	2003
JX463561.1	2003
JX463530.1	2003
JX463548.1	2003
JX463547.1	2003
LC368348.1	2003
JX463544.1	2003
JX463543.1	2003
JX463542.1	2003
KY120332.1	2003
JX463537.1	2003
JX463536.1	2003
JX463549.1	2003
GU451218.1	2003
JX463562.1	2003
GQ356216.1	2003
JX463573.1	2003
EU660385.1	2003
EU660387.1	2003
JX463572.1	2003
EU862823.1	2003
LC368310.1	2003
KX621513.1	2003
EU862836.1	2003
JX463570.1	2003
KX621455.1	2003
LC368311.1	2003
EU862840.1	2003
EU862841.1	2003
KX621454.1	2003
JX463568.1	2003
JX463567.1	2003
JX463566.1	2003
JX463565.1	2003
JX463564.1	2003
JX463563.1	2003
GQ275355.1	2003
JX463575.1	2003
KY120331.1	2003
KY704917.1	2003
EU155277.2	2003
EU155382.2	2003
EU256066.1	2003
AB677531.1	2003
EU155379.1	2003
EU155351.2	2003
EU155378.2	2003
DQ430813.1	2003
EU256000.1	2003
EU255997.1	2003
EU255996.1	2003
EU256021.1	2003
EU256022.1	2003
EU256023.1	2003
EU155224.2	2003
EU239715.2	2003
EU155225.2	2003
EU256027.1	2003
EU155313.2	2003
EU155311.2	2003
EU256032.1	2003
EU155309.2	2003
EU155308.2	2003
EU155304.2	2003
EU155228.2	2003
EU255959.1	2003
EU256045.1	2003
EU155300.2	2003
EU155299.2	2003
EU155246.2	2003
EU155227.2	2003
EU256056.1	2003
EU256070.1	2003
EU155350.1	2003
EU155245.2	2003
EU255927.1	2003
EU255944.1	2003
EU255943.1	2003
EU255948.1	2003
DQ430814.1	2003
EU155357.2	2003
EU155356.2	2003
EU155360.2	2003
EU256084.1	2003
EU255933.1	2003
EU256085.1	2003
EU255938.1	2003
EU256086.1	2003
EU255931.1	2003
EU255956.1	2003
EU256088.1	2003
EU256020.1	2003
EU255928.1	2003
DQ430817.1	2004
EU155229.2	2004
EU155239.2	2004
KX621525.1	2004
EU256009.1	2004
EU862828.1	2004
GU451219.1	2004
EU256036.1	2004
EU155240.2	2004
EU256035.1	2004
EU862824.1	2004
EU687194.1	2004
EU862833.1	2004
EU862837.1	2004
JX463550.1	2004
EU158186.1	2004
EU155381.2	2004
EU255929.1	2004
EU155380.2	2004
LC368378.1	2004
LC368377.1	2004
LC368376.1	2004
JX463577.1	2004
JX463578.1	2004
EU862834.1	2004
JX463579.1	2004
JX463581.1	2004
JX463585.1	2004
EU256015.1	2004
EU256014.1	2004
EU256013.1	2004
EU255945.1	2004
EU256011.1	2004
EU155242.2	2004
KX621465.1	2004
JX463580.1	2004
EU256037.1	2004
EU255993.1	2004
EU256039.1	2004
EU155372.2	2004
EU155215.2	2004
LC368346.1	2004
EU482847.1	2004
EU256071.1	2004
KC439485.1	2004
EU155217.2	2004
EU155362.2	2004
KC439484.1	2004
EU482841.1	2004
EU482840.1	2004
KC439483.1	2004
EU256038.1	2004
MW041294.1	2004
EU155361.2	2004
EU155352.2	2004
EU256075.1	2004
EU256076.1	2004
EU482832.1	2004
KC197228.1	2004
EU260396.2	2004
EU256107.1	2004
EU256106.1	2004
LC011930.1	2004
EU155358.2	2004
EU256094.1	2004
EU482837.1	2004
KX621423.1	2004
KX621422.1	2004
KX621429.1	2004
GU451223.1	2004
EU660383.1	2004
EU256040.1	2004
EU255957.1	2004
EU529676.1	2004
KX621456.1	2004
EU155310.2	2004
JX463613.1	2004
JX463614.1	2004
EU482884.1	2004
LC368312.1	2004
EU155314.2	2004
EU155226.2	2004
EU155213.2	2004
EU155220.2	2004
EU155221.2	2004
EU255995.1	2004
JX463533.1	2004
EU155222.2	2004
EU482870.1	2004
JX463545.1	2004
EU482872.1	2004
JX463624.1	2004
JX463532.1	2004
EU482878.1	2004
JX463531.1	2004
EU255994.1	2005
EU255950.1	2005
EU255958.1	2005
EU255951.1	2005
KX621556.1	2005
EU155218.2	2005
EU255952.1	2005
LC368381.1	2005
EU255946.1	2005
JX463625.1	2005
JX463626.1	2005
JX463627.1	2005
EU155348.2	2005
EU155349.2	2005
KC439492.1	2005
KC439491.1	2005
KC439490.1	2005
KC439489.1	2005
EU155374.2	2005
EU155373.2	2005
EU155371.2	2005
EU155370.2	2005
KC439486.1	2005
EU155363.2	2005
EU155353.2	2005
KC197232.1	2005
EU155347.2	2005
EU255949.1	2005
KC439502.1	2005
EU155318.2	2005
EU255932.1	2005
EU255930.1	2005
JX463586.1	2005
JX463587.1	2005
JX463588.1	2005
LC368382.1	2005
LC368349.1	2005
JX463596.1	2005
JX463597.1	2005
JX463598.1	2005
JX463599.1	2005
JX463600.1	2005
EU155281.2	2005
JX463607.1	2005
JX463608.1	2005
JX463615.1	2005
JX463616.1	2005
EU155346.2	2005
KX621542.1	2005
EU155214.2	2005
EU155354.2	2005
AB828703.1	2005
AB828704.1	2005
KX621431.1	2005
GQ356206.1	2005
EU256059.1	2005
EU256058.1	2005
EU256017.1	2005
EU482874.1	2005
EU482875.1	2005
EU256051.1	2005
LC368379.1	2005
LC368380.1	2005
EU155243.2	2005
EU155244.2	2005
EU482883.1	2005
FJ024282.1	2005
EU155247.2	2005
EU256033.1	2005
EU660384.1	2005
EU862829.1	2005
EU256041.1	2005
EU256042.1	2005
KX621464.1	2005
HM777359.1	2005
KX621466.1	2005
EU256043.1	2005
EU529681.1	2005
EU529678.1	2005
KX621477.1	2005
KX621478.1	2005
KX621479.1	2005
EU569723.1	2005
KX621430.1	2005
GQ356204.1	2005
HQ537005.1	2005
EU482848.1	2005
AB828702.1	2005
MW041299.1	2005
EU482843.1	2005
MW041296.1	2005
MW041295.1	2005
EU256072.1	2005
EU256074.1	2005
EU256077.1	2005
EU260395.1	2005
EU256078.1	2005
EU155263.2	2005
EU256004.1	2005
EU256104.1	2005
EU256079.1	2005
KX621541.1	2005
EU155265.2	2005
EU256082.1	2005
EU256083.1	2005
EU482853.1	2005
EU482857.1	2005
MW629116.1	2005
KY120328.1	2005
HQ537007.1	2005
HQ537008.1	2005
LC368354.1	2005
EU155261.2	2005
EU687193.1	2005
EU155252.2	2006
MW629119.1	2006
EU155254.2	2006
MZ556870.1	2006
MZ556869.1	2006
EU155278.2	2006
EU155253.2	2006
EU155282.2	2006
EU155283.2	2006
KX621425.1	2006
KX621434.1	2006
KX621437.1	2006
EU155259.2	2006
KC439493.1	2006
KX621459.1	2006
MW629117.1	2006
KX621458.1	2006
KC439495.1	2006
EU155255.2	2006
KC439496.1	2006
KX621457.1	2006
KX621460.1	2006
EU155248.2	2006
EU155249.2	2006
KC439497.1	2006
EU155250.2	2006
KC439498.1	2006
EU155251.2	2006
EU155258.2	2006
EU155257.2	2006
EU155256.2	2006
KC439494.1	2006
KX621424.1	2006
EU155270.2	2006
EU155275.2	2006
EU155237.2	2006
EU155236.2	2006
EU155235.2	2006
EU155234.2	2006
MZ556853.1	2006
EU155233.2	2006
MZ556852.1	2006
MZ556871.1	2006
KX621538.1	2006
MZ556851.1	2006
MZ556850.1	2006
MZ556849.1	2006
MZ556848.1	2006
MZ556847.1	2006
EU155260.2	2006
MZ556846.1	2006
MZ556844.1	2006
MZ556843.1	2006
EU155273.2	2006
EU155272.2	2006
KX621539.1	2006
EU155271.2	2006
MZ556842.1	2006
MZ556841.1	2006
EU155264.2	2006
KX621540.1	2006
EU155266.2	2006
EU155267.2	2006
KX621545.1	2006
EU155268.2	2006
MZ556845.1	2006
KX621462.1	2006
MZ556854.1	2006
KX621512.1	2006
MZ556868.1	2006
MZ556867.1	2006
MZ556866.1	2006
MZ556865.1	2006
KX621463.1	2006
KX621467.1	2006
MZ556864.1	2006
EU155269.2	2006
MZ556862.1	2006
KX621470.1	2006
KX621476.1	2006
KX621481.1	2006
KX621482.1	2006
KX621483.1	2006
DQ988073.1	2006
DQ988077.1	2006
KX621495.1	2006
KX621508.1	2006
DQ988076.1	2006
DQ988075.1	2006
EU155274.2	2006
MZ556861.1	2006
MZ556860.1	2006
MZ556859.1	2006
MZ556858.1	2006
MZ556857.1	2006
MZ556856.1	2006
MZ556855.1	2006
DQ988074.1	2006
LC368372.1	2006
KX621493.1	2006
MZ556863.1	2006
EU256092.1	2006
MZ556872.1	2006
GQ356214.1	2006
GQ356213.1	2006
GQ356211.1	2006
GQ356210.1	2006
GQ356209.1	2006
GQ356208.1	2006
GQ356207.1	2006
GQ356205.1	2006
GQ356203.1	2006
GQ356202.1	2006
GQ356201.1	2006
GQ356200.1	2006
EU256012.1	2006
FJ205869.1	2006
EU256024.1	2006
GQ356215.1	2006
GQ356217.1	2006
EU256007.1	2006
EU155355.2	2006
JQ061786.1	2006
JQ061785.1	2006
JQ061784.1	2006
JQ061783.1	2006
JQ061782.1	2006
JQ061781.1	2006
JQ061780.1	2006
EU256031.1	2006
JQ061779.1	2006
JF509176.1	2006
JF509175.1	2006
DQ988079.1	2006
DQ988078.1	2006
HQ537009.1	2006
EU256005.1	2006
HM777358.1	2006
JF509177.1	2006
JQ061787.1	2006
EU862831.1	2006
EU256034.1	2006
EU482862.1	2006
EU482861.1	2006
EU256062.1	2006
EU256064.1	2006
EU482858.1	2006
EU256065.1	2006
EU256067.1	2006
EU256068.1	2006
EU256069.1	2006
EU482845.1	2006
EU482844.1	2006
EU482842.1	2006
EU482839.1	2006
EU482838.1	2006
EU256091.1	2006
EU482863.1	2006
EU482864.1	2006
EU256061.1	2006
EU482866.1	2006
EU660386.1	2006
EU256046.1	2006
EU256047.1	2006
EU529677.1	2006
EU256048.1	2006
EU256049.1	2006
EU256050.1	2006
EU862830.1	2006
EU482886.1	2006
EU482882.1	2006
EU482880.1	2006
EU482879.1	2006
EU256052.1	2006
EU256057.1	2006
EU256060.1	2006
EU482867.1	2006
EU482885.1	2006
MZ556901.1	2006
EU256006.1	2006
MZ556899.1	2006
JX463619.1	2006
JX463618.1	2006
JX463617.1	2006
JX463612.1	2006
JX463611.1	2006
JX463610.1	2006
JX463609.1	2006
MZ556883.1	2006
MZ556884.1	2006
JX463604.1	2006
JX463603.1	2006
JX463602.1	2006
JX463601.1	2006
MZ556885.1	2006
JX463594.1	2006
MZ556900.1	2006
MZ556887.1	2006
JX463591.1	2006
JX463590.1	2006
JX463589.1	2006
EU155375.2	2006
JX463620.1	2006
EU155376.2	2006
MZ556882.1	2006
MZ556880.1	2006
MZ556873.1	2006
MZ556874.1	2006
MZ556875.1	2006
MZ556876.1	2006
LC368318.1	2006
EU155364.2	2006
EU155365.2	2006
MZ556877.1	2006
MZ556878.1	2006
MZ556879.1	2006
JX463638.1	2006
JX463637.1	2006
JX463636.1	2006
JX463635.1	2006
JX463634.1	2006
JX463633.1	2006
JX463632.1	2006
JX463631.1	2006
JX463630.1	2006
JX463629.1	2006
JX463628.1	2006
MZ556881.1	2006
EU155377.2	2006
MZ556886.1	2006
MZ556888.1	2006
MZ556893.1	2006
EU255960.1	2006
MZ556892.1	2006
LC368315.1	2006
MZ556891.1	2006
EU255941.1	2006
EU255940.1	2006
MZ556889.1	2006
MZ556890.1	2006
LC368316.1	2006
LC368317.1	2006
EU255934.1	2006
EU256003.1	2006
EU255953.1	2006
EU255947.1	2006
LC368314.1	2006
EU256002.1	2006
MZ556894.1	2006
MZ556898.1	2006
LC368313.1	2006
MZ556897.1	2006
EU255939.1	2006
EU255937.1	2006
EU255936.1	2006
MZ556895.1	2006
MZ556896.1	2006
LC368391.1	2007
MZ556909.1	2007
MZ556908.1	2007
MZ556902.1	2007
KX621550.1	2007
KU871299.1	2007
KX621546.1	2007
MZ556907.1	2007
MW041297.1	2007
KX621543.1	2007
KX621441.1	2007
KX621555.1	2007
KX621436.1	2007
KX621435.1	2007
MZ556905.1	2007
KX621433.1	2007
KX621432.1	2007
MZ556903.1	2007
KX621427.1	2007
KX621426.1	2007
MZ556906.1	2007
MZ556904.1	2007
KX621529.1	2007
MZ556911.1	2007
MZ556924.1	2007
KX621498.1	2007
KX621499.1	2007
KX621507.1	2007
MZ556923.1	2007
MZ556922.1	2007
MZ556921.1	2007
KX621494.1	2007
MZ556913.1	2007
MZ556919.1	2007
MZ556918.1	2007
MZ556917.1	2007
MZ556916.1	2007
MZ556915.1	2007
MZ556914.1	2007
EU155238.2	2007
MZ556920.1	2007
MZ556910.1	2007
MZ556925.1	2007
MZ556927.1	2007
KX621528.1	2007
KX621527.1	2007
MZ556936.1	2007
KX621526.1	2007
MZ556912.1	2007
MZ556935.1	2007
KX621468.1	2007
MZ556926.1	2007
KX621469.1	2007
MZ556933.1	2007
MZ556932.1	2007
MZ556931.1	2007
MZ556930.1	2007
KX621480.1	2007
MZ556929.1	2007
MZ556928.1	2007
MZ556934.1	2007
KX621496.1	2007
KM277569.1	2007
KM043284.1	2007
JX463640.1	2007
JX463639.1	2007
JX463623.1	2007
JX463622.1	2007
JX463621.1	2007
JX463606.1	2007
JX463605.1	2007
LC368319.1	2007
JX463595.1	2007
JX463592.1	2007
EU255935.1	2007
EU255942.1	2007
LC011931.1	2007
LC011928.1	2007
HQ912958.1	2007
HQ912957.1	2007
JX463593.1	2007
KC767831.1	2007
KM043282.1	2007
KM043283.1	2007
LC368371.1	2007
LC368365.1	2007
LC368364.1	2007
KM277581.1	2007
KM277580.1	2007
KM277579.1	2007
KM277578.1	2007
KM277577.1	2007
KM277576.1	2007
KM277575.1	2007
KM277574.1	2007
KM277573.1	2007
KM277572.1	2007
KM277571.1	2007
KM277570.1	2007
KM277568.1	2007
LC368353.1	2007
HQ912956.1	2007
HQ537006.1	2007
JX463641.1	2007
FJ182001.1	2007
FJ390396.1	2007
EU687195.1	2007
FJ390399.1	2007
GQ356212.1	2007
FJ024086.1	2007
FJ024087.1	2007
FJ024274.1	2007
FJ024275.1	2007
FJ024277.1	2007
FJ024278.1	2007
FJ024276.1	2007
FJ205867.1	2007
FJ024280.1	2007
FJ205868.1	2007
FJ182000.1	2007
FJ024281.1	2007
FJ181999.1	2007
FJ024279.1	2007
KX621471.1	2008
KC197240.1	2008
KX621438.1	2008
KJ437300.2	2008
FJ390394.1	2008
LC368320.1	2008
LC368321.1	2008
MW675792.1	2008
LC368347.1	2008
LC368357.1	2008
MW675793.1	2008
KX621472.1	2008
FJ390395.1	2008
KC197230.1	2008
HQ719473.1	2008
OM896946.1	2008
LC150893.1	2008
OM896947.1	2008
KX621504.1	2008
MW675790.1	2008
HQ912959.1	2008
LC368411.1	2008
JQ717260.1	2008
LC368410.1	2008
KX621502.1	2008
LC368408.1	2008
KX621501.1	2008
HQ912955.1	2008
HQ912954.1	2008
HQ912953.1	2008
LC368409.1	2008
KC197227.1	2008
KX621428.1	2008
KU871276.1	2008
MW675788.1	2008
GU451224.1	2008
GU451220.1	2008
KX621500.1	2008
GU294484.1	2008
FJ410172.1	2008
FJ390398.1	2008
MW041298.1	2008
FJ390397.1	2008
KT734517.1	2009
KT734516.1	2009
KT595242.1	2009
OM896883.1	2009
OM896897.1	2009
OM896884.1	2009
KX621503.1	2009
KX621505.1	2009
KR870888.1	2009
KT734518.1	2009
LC368322.1	2009
KM043279.1	2009
OM896951.1	2009
OM896950.1	2009
OM896949.1	2009
JN588558.1	2009
KY883981.1	2009
OM896948.1	2009
OM896945.1	2009
KC197233.1	2009
KC197234.1	2009
KC197239.1	2009
KC439520.1	2009
KC439521.1	2009
KC439522.1	2009
KC439523.1	2009
KC439524.1	2009
KC439525.1	2009
KC439526.1	2009
KC844037.1	2009
OM896952.1	2009
KC844039.1	2009
KC844040.1	2009
LC368323.1	2009
LC368324.1	2009
KC844047.1	2009
KC844049.1	2009
MW675797.1	2009
MW675794.1	2009
KX621547.1	2009
KM043278.1	2009
KT734591.1	2009
KT734519.1	2009
KT734592.1	2009
KT734521.1	2009
KT734582.1	2009
KT734581.1	2009
KT734580.1	2009
KT734579.1	2009
KU871311.1	2009
KT734578.1	2009
KT734577.1	2009
KT734576.1	2009
KT734575.1	2009
KT734574.1	2009
KT734573.1	2009
KT734520.1	2009
KT734571.1	2009
KT734570.1	2009
KT734583.1	2009
KT734569.1	2009
KT734567.1	2009
KT734566.1	2009
KT734565.1	2009
KT734564.1	2009
KT734563.1	2009
KX621439.1	2009
KT734562.1	2009
KT734561.1	2009
KT734560.1	2009
KT734559.1	2009
KT734558.1	2009
KT734557.1	2009
KT734556.1	2009
KT734555.1	2009
KT734568.1	2009
KT734584.1	2009
KT734585.1	2009
KT734586.1	2009
KT734593.1	2009
KT734594.1	2009
KT734595.1	2009
KT734596.1	2009
KT734597.1	2009
KT734598.1	2009
KT734599.1	2009
KT734600.1	2009
KT734601.1	2009
KT734602.1	2009
KT734603.1	2009
KT734604.1	2009
KT734605.1	2009
KT734606.1	2009
KT734607.1	2009
KT734608.1	2009
KT734609.1	2009
KT734587.1	2009
LC368401.1	2009
LC368400.1	2009
LC368399.1	2009
LC368398.1	2009
LC368397.1	2009
KT734554.1	2009
LC368396.1	2009
LC368394.1	2009
LC368393.1	2009
KT734588.1	2009
KT734589.1	2009
KT734590.1	2009
KT734610.1	2009
LC368395.1	2009
KT734553.1	2009
KT734572.1	2009
KT734539.1	2009
KT734529.1	2009
KT734544.1	2009
KT734531.1	2009
KT734532.1	2009
KT734533.1	2009
KT734551.1	2009
KT734550.1	2009
KT734538.1	2009
KT734549.1	2009
KT734552.1	2009
KX621473.1	2009
KT734535.1	2009
KT734548.1	2009
KT734536.1	2009
KT734537.1	2009
KT734547.1	2009
KT734546.1	2009
KT734541.1	2009
KT734545.1	2009
KT734542.1	2009
KT734534.1	2009
KT734528.1	2009
KT734530.1	2009
KT734526.1	2009
KT734522.1	2009
KT734527.1	2009
KT734540.1	2009
KT734523.1	2009
KT734524.1	2009
MW675789.1	2009
KT734543.1	2009
KX621484.1	2009
KT734525.1	2009
KX621486.1	2009
KX621490.1	2009
OM896954.1	2010
KU871278.1	2010
LC368403.1	2010
LC368402.1	2010
OM896984.1	2010
OM896963.1	2010
OM896962.1	2010
OM896983.1	2010
OM896960.1	2010
OM896959.1	2010
OM896958.1	2010
OM896957.1	2010
OM896955.1	2010
OM896981.1	2010
OM896956.1	2010
OM896953.1	2010
OM896961.1	2010
OM896982.1	2010
KT735184.1	2010
OM896986.1	2010
OM896898.1	2010
OM896899.1	2010
OM896900.1	2010
OM896901.1	2010
OM896890.1	2010
OM896889.1	2010
OM896888.1	2010
OM896887.1	2010
OM896886.1	2010
OM896985.1	2010
OM896885.1	2010
KX621485.1	2010
KX621475.1	2010
KX621474.1	2010
KX621523.1	2010
MW675791.1	2010
LC368404.1	2010
OM896896.1	2010
OM896943.1	2010
OM896944.1	2010
KX621487.1	2010
LC368405.1	2010
OM896895.1	2010
MW675795.1	2010
KJ437342.3	2010
LC368325.1	2010
KF700370.1	2010
KX621548.1	2010
KX621549.1	2010
KC283194.1	2010
LC368334.1	2010
LC368406.1	2010
KX621440.1	2010
KC767830.1	2010
KC844048.1	2010
KX621442.1	2010
KC767834.1	2010
MW675798.1	2010
MW675799.1	2010
MZ161145.1	2010
KC844042.1	2010
KX092342.1	2010
KU871310.1	2010
KC191671.2	2010
KU871305.1	2010
JF779679.1	2010
AB622121.1	2010
KU871300.1	2010
AB677528.1	2010
AB677532.1	2010
JQ717254.1	2010
KC844045.1	2010
JQ717259.1	2010
JQ914271.1	2010
JQ717255.1	2010
JQ914272.1	2010
MZ161158.1	2011
OM896881.1	2011
MZ161152.1	2011
OM896882.1	2011
MZ161153.1	2011
LC368326.1	2011
MZ161154.1	2011
MZ161148.1	2011
MZ161156.1	2011
OM896894.1	2011
MZ161157.1	2011
OM896891.1	2011
OM896892.1	2011
MZ161149.1	2011
LC368327.1	2011
LC368333.1	2011
MZ161155.1	2011
OM896893.1	2011
LC368407.1	2011
MZ161146.1	2011
MZ161150.1	2011
LC368412.1	2011
LC368413.1	2011
LC368414.1	2011
OM896999.1	2011
AB690461.1	2011
LC209877.1	2011
LC368352.1	2011
MW629118.1	2011
LC368351.1	2011
AB690460.1	2011
AB677533.1	2011
LC368337.1	2011
LC368336.1	2011
MW675796.1	2011
LC368370.1	2011
MW675800.1	2011
MZ161147.1	2011
MZ161151.1	2011
OM896972.1	2011
OM896904.1	2011
KX766998.1	2011
JQ065709.1	2011
JQ434001.1	2011
JQ434002.1	2011
JQ434003.1	2011
JQ434004.1	2011
JQ434005.1	2011
JQ434006.1	2011
JQ434007.1	2011
KX766999.1	2011
JQ434008.1	2011
JQ717257.1	2011
JQ717258.1	2011
JQ914273.1	2011
JQ914274.1	2011
KC767829.1	2011
KC767832.1	2011
KC767833.1	2011
KC844038.1	2011
KC844041.1	2011
JQ717256.1	2011
KC844043.1	2011
KX767000.1	2011
KX767002.1	2011
KX767022.1	2011
KX767021.1	2011
KX767020.1	2011
KX767019.1	2011
KX767018.1	2011
KX767017.1	2011
KX767016.1	2011
KX767015.1	2011
KX767014.1	2011
KX767001.1	2011
KX767013.1	2011
KX767011.1	2011
KX767010.1	2011
KX767009.1	2011
KX767008.1	2011
KX767007.1	2011
KX767006.1	2011
OM896990.1	2011
KX767004.1	2011
KX767003.1	2011
KX767012.1	2011
KX767023.1	2011
KC844044.1	2011
OM896903.1	2011
KT735178.1	2011
OM896995.1	2011
KU871297.1	2011
OM896969.1	2011
OM896994.1	2011
OM896993.1	2011
OM896970.1	2011
OM896971.1	2011
OM896973.1	2011
OM896996.1	2011
OM896974.1	2011
OM896976.1	2011
OM896977.1	2011
OM896978.1	2011
OM896979.1	2011
OM896980.1	2011
OM896991.1	2011
OM896987.1	2011
OM896988.1	2011
OM896989.1	2011
OM896975.1	2011
KC844046.1	2011
OM896997.1	2011
KJ437295.2	2011
KX766997.1	2011
KX766996.1	2011
KX766995.1	2011
KX766994.1	2011
KX766993.1	2011
KX766992.1	2011
KX766991.1	2011
KX766990.1	2011
KX621544.1	2011
OM896998.1	2011
KX621524.1	2011
KX621491.1	2011
KX621489.1	2011
KX621488.1	2011
OM896966.1	2011
KU871309.1	2011
KU871308.1	2011
OM896967.1	2011
KU871302.1	2011
OM896968.1	2011
KX621492.1	2011
KX767024.1	2011
KX767005.1	2011
KX767026.1	2011
OM896929.1	2011
OM896930.1	2011
OM896931.1	2011
OM896932.1	2011
OM896933.1	2011
OM896934.1	2011
OM896935.1	2011
OM896936.1	2011
OM896937.1	2011
OM896938.1	2011
KX767025.1	2011
OM896940.1	2011
OM896941.1	2011
OM896942.1	2011
OM896964.1	2011
OM896965.1	2011
JN714194.1	2011
KX767077.1	2011
KX767076.1	2011
KX767075.1	2011
KX767074.1	2011
OM896928.1	2011
KX767073.1	2011
OM896927.1	2011
OM896925.1	2011
OM896905.1	2011
OM896906.1	2011
OM896907.1	2011
OM896908.1	2011
OM896909.1	2011
OM896910.1	2011
OM896911.1	2011
OM896912.1	2011
OM896913.1	2011
OM896914.1	2011
OM896915.1	2011
OM896916.1	2011
OM896917.1	2011
OM896918.1	2011
OM896919.1	2011
OM896920.1	2011
OM896921.1	2011
OM896922.1	2011
OM896923.1	2011
OM897000.1	2011
OM896924.1	2011
OM896926.1	2011
KX767072.1	2011
OM896939.1	2011
KX767070.1	2011
KX767050.1	2011
KX767071.1	2011
KX767049.1	2011
KX767048.1	2011
KX767047.1	2011
KX767046.1	2011
KX767045.1	2011
KX767044.1	2011
KX767043.1	2011
KX767042.1	2011
KX767041.1	2011
KX767040.1	2011
KX767039.1	2011
KX767038.1	2011
KX767037.1	2011
KX767036.1	2011
KX767035.1	2011
KX767034.1	2011
KX767033.1	2011
KX767032.1	2011
KX767031.1	2011
KX767030.1	2011
KX767029.1	2011
KX767028.1	2011
KX767027.1	2011
KX767051.1	2011
KX767052.1	2011
KT735183.1	2011
KX767065.1	2011
KX767064.1	2011
KX767063.1	2011
KX767066.1	2011
KX767062.1	2011
KX767067.1	2011
KX767068.1	2011
KX767061.1	2011
KX767060.1	2011
KX767059.1	2011
KX767054.1	2011
KX767058.1	2011
KX767057.1	2011
KX767053.1	2011
KX767069.1	2011
KX767055.1	2011
KX767056.1	2011
KM587630.1	2012
KF035125.1	2012
KM587629.1	2012
KC155254.1	2012
LC368338.1	2012
KF035123.1	2012
KC967479.1	2012
LC368335.1	2012
KC967478.1	2012
KC967477.1	2012
JQ745651.1	2012
KM587628.1	2012
KM587625.1	2012
KM587626.1	2012
LC368339.1	2012
KF035126.1	2012
KF035127.1	2012
KF373567.1	2012
KM102760.1	2012
KM102761.1	2012
KM102762.1	2012
KM102763.1	2012
KM102764.1	2012
KM102766.1	2012
LC011929.1	2012
KM102767.1	2012
KM102768.1	2012
KM587614.1	2012
KM587615.1	2012
KM587616.1	2012
KM587617.1	2012
KM587620.1	2012
KM587621.1	2012
KM587622.1	2012
KM587623.1	2012
KM587624.1	2012
KF035124.1	2012
KM587627.1	2012
AB795432.3	2012
KC967476.1	2012
KU871294.1	2012
LC435024.1	2012
LC435026.1	2012
MG406987.1	2012
MG406988.1	2012
MG437050.1	2012
MK548363.1	2012
MK548364.1	2012
KU871298.1	2012
KU871303.1	2012
KU871304.1	2012
KU746825.1	2012
KU871306.1	2012
MW689994.1	2012
MW689957.1	2012
MW689964.1	2012
MW689968.1	2012
MW689993.1	2012
MW689969.1	2012
MW689970.1	2012
MW689986.1	2012
MW689985.1	2012
LC435023.1	2012
MW690004.1	2012
LC435025.1	2012
LC435021.1	2012
LC368420.1	2012
LC368419.1	2012
LC368423.1	2012
LC435022.1	2012
LC368418.1	2012
LC368424.1	2012
LC368425.1	2012
LC368426.1	2012
LC368422.1	2012
LC368427.1	2012
LC368428.1	2012
LC368429.1	2012
LC368416.1	2012
MW690017.1	2012
LC368415.1	2012
KU871295.1	2012
MW690014.1	2012
KY014622.1	2012
LC368421.1	2012
MW689987.1	2013
MW690000.1	2013
MW689999.1	2013
MW690001.1	2013
MW690002.1	2013
MW690020.1	2013
MW690016.1	2013
MW690015.1	2013
MW689984.1	2013
MW689996.1	2013
MW689983.1	2013
LC368342.1	2013
MW689975.1	2013
LC368417.1	2013
LC368430.1	2013
LC368431.1	2013
LC368432.1	2013
LC368433.1	2013
LC368434.1	2013
LC368359.1	2013
MK548365.1	2013
LC368341.1	2013
LC368340.1	2013
MW689952.1	2013
MW689953.1	2013
MW689955.1	2013
KY780123.1	2013
MW689972.1	2013
MW689973.1	2013
MW689974.1	2013
MW689982.1	2013
MW689951.1	2013
KY620355.1	2013
KY620416.1	2013
KY620404.1	2013
KY620405.1	2013
KY620406.1	2013
KY620407.1	2013
KY620408.1	2013
KY620409.1	2013
KY620410.1	2013
KY620412.1	2013
KY620413.1	2013
KY620414.1	2013
KY620415.1	2013
KY620417.1	2013
KY620418.1	2013
KY620419.1	2013
KY620420.1	2013
KY620421.1	2013
KY620422.1	2013
KY620423.1	2013
KY620424.1	2013
KY620403.1	2013
KY620402.1	2013
KY620401.1	2013
KY620400.1	2013
KY620379.1	2013
KY620380.1	2013
KY620381.1	2013
KY620382.1	2013
KY620383.1	2013
KY620384.1	2013
KY620385.1	2013
KY620386.1	2013
KY620387.1	2013
KY620425.1	2013
KY620388.1	2013
KY620391.1	2013
KY620392.1	2013
KY620393.1	2013
KY620394.1	2013
KY620395.1	2013
KY620396.1	2013
KY620397.1	2013
KY620398.1	2013
KY620399.1	2013
KY620389.1	2013
KY620426.1	2013
KY620427.1	2013
KY620428.1	2013
KY620458.1	2013
KY620460.1	2013
KY620461.1	2013
KY620462.1	2013
KY620463.1	2013
KY620474.1	2013
KY620475.1	2013
KY620477.1	2013
KY620478.1	2013
KY620457.1	2013
KY620479.1	2013
KY620481.1	2013
KY620482.1	2013
KY620485.1	2013
KY620486.1	2013
KY620489.1	2013
KY620490.1	2013
KY620491.1	2013
KY620492.1	2013
KY620501.1	2013
KY620480.1	2013
KY620378.1	2013
KY620456.1	2013
KY620453.1	2013
KY620429.1	2013
KY620430.1	2013
KY620431.1	2013
KY620432.1	2013
KY620433.1	2013
KY620434.1	2013
KY620435.1	2013
KY620436.1	2013
KY620437.1	2013
KY620455.1	2013
KY620438.1	2013
KY620441.1	2013
KY620442.1	2013
KY620443.1	2013
KY620444.1	2013
KY620447.1	2013
KY620449.1	2013
KY620450.1	2013
KY620451.1	2013
KY620452.1	2013
KY620440.1	2013
KY620377.1	2013
KY620390.1	2013
KY620375.1	2013
KY620322.1	2013
KY620323.1	2013
KY620324.1	2013
KY620326.1	2013
KY620327.1	2013
KY620328.1	2013
KY620329.1	2013
KY620330.1	2013
KY620331.1	2013
KY620332.1	2013
KY620333.1	2013
KY620334.1	2013
KY620335.1	2013
KY620336.1	2013
KY620337.1	2013
KY620321.1	2013
KY620338.1	2013
KY620320.1	2013
KY620318.1	2013
AB792683.1	2013
KM102769.1	2013
KM102770.1	2013
KT735179.1	2013
KT735180.1	2013
KT735181.1	2013
KT735182.1	2013
KU871277.1	2013
KU871296.1	2013
KU871307.1	2013
KY283130.1	2013
KY620313.1	2013
KY620314.1	2013
KY620376.1	2013
KY620317.1	2013
KY620319.1	2013
KY620339.1	2013
KY620316.1	2013
KY620341.1	2013
KY620361.1	2013
KY620362.1	2013
KY620363.1	2013
KY620364.1	2013
KY620365.1	2013
KY620366.1	2013
KY620340.1	2013
KY620367.1	2013
KY620368.1	2013
KY620369.1	2013
KY620370.1	2013
KY620371.1	2013
KY620372.1	2013
KY620373.1	2013
KY620374.1	2013
KY620360.1	2013
KY620359.1	2013
KY620499.1	2013
KY620357.1	2013
KY620346.1	2013
KY620345.1	2013
KY620344.1	2013
KY620348.1	2013
KY620343.1	2013
KY620350.1	2013
KY620349.1	2013
KY620342.1	2013
KY620352.1	2013
KY620353.1	2013
KY620358.1	2013
KY620354.1	2013
KY620356.1	2013
KY620351.1	2013
KY620347.1	2013
MW689958.1	2014
KY620706.1	2014
KY620537.1	2014
MW689959.1	2014
MW689960.1	2014
MN628597.1	2014
MW689961.1	2014
MW689962.1	2014
MN628593.1	2014
MN628594.1	2014
KY620569.1	2014
MN628592.1	2014
KY620536.1	2014
MN628591.1	2014
MN628590.1	2014
MN628589.1	2014
MN628588.1	2014
KY620553.1	2014
MN628595.1	2014
KY620568.1	2014
KY620564.1	2014
KY620566.1	2014
KY620552.1	2014
MN628587.1	2014
KY620551.1	2014
KY620550.1	2014
KY620554.1	2014
KY620555.1	2014
KY620556.1	2014
KY620549.1	2014
KY620548.1	2014
KY620546.1	2014
KY620545.1	2014
KY620543.1	2014
KY620557.1	2014
KY620542.1	2014
MW689948.1	2014
KY620541.1	2014
KY620558.1	2014
KY620540.1	2014
KY620539.1	2014
KY620538.1	2014
MW689956.1	2014
KY620560.1	2014
KY620561.1	2014
KY620563.1	2014
KY620565.1	2014
KY620567.1	2014
MW689949.1	2014
KY620707.1	2014
MN628585.1	2014
MK328007.1	2014
MK328005.1	2014
MK328001.1	2014
MK327999.1	2014
MK327998.1	2014
MK327997.1	2014
MK327996.1	2014
MK327992.1	2014
MK327991.1	2014
MK327990.1	2014
MK328009.1	2014
MK327989.1	2014
MK327986.1	2014
MK327985.1	2014
MK327984.1	2014
MK139022.1	2014
MK139021.1	2014
MK139020.1	2014
MK139019.1	2014
MK139018.1	2014
MK139017.1	2014
MK139016.1	2014
MK327987.1	2014
MN628586.1	2014
MW689967.1	2014
MK328014.1	2014
MN628584.1	2014
MN628583.1	2014
MN628582.1	2014
MN628581.1	2014
MN628580.1	2014
MN628579.1	2014
MN628578.1	2014
MN628577.1	2014
MN628576.1	2014
MN628575.1	2014
MK328010.1	2014
MN628574.1	2014
MK548367.1	2014
KY620570.1	2014
KY620571.1	2014
KY620573.1	2014
MK527509.1	2014
MK527508.1	2014
MK328026.1	2014
MK328022.1	2014
MK328021.1	2014
MK328019.1	2014
MK548368.1	2014
KY620535.1	2014
KY620468.1	2014
KY620533.1	2014
KY620454.1	2014
KY620459.1	2014
KY620464.1	2014
KY620465.1	2014
KY620466.1	2014
KY620467.1	2014
MK139015.1	2014
KY620469.1	2014
KY620470.1	2014
KY620471.1	2014
KY620472.1	2014
KY620473.1	2014
KY620476.1	2014
KY620483.1	2014
KY620484.1	2014
KY620487.1	2014
KY620488.1	2014
KY620493.1	2014
KY620494.1	2014
KY620495.1	2014
KY620496.1	2014
KY620448.1	2014
KY620446.1	2014
KY620445.1	2014
OM222702.1	2014
KP721475.1	2014
KT735185.1	2014
KT735186.1	2014
KT735187.1	2014
KU861171.1	2014
KU871279.1	2014
KU871280.1	2014
KU871281.1	2014
KU871282.1	2014
KU871283.1	2014
KY620497.1	2014
KU871284.1	2014
KU871286.1	2014
KU871287.1	2014
KU871288.1	2014
KU871289.1	2014
KU871290.1	2014
KU871291.1	2014
KU871292.1	2014
KU871293.1	2014
KU871301.1	2014
KX172138.1	2014
KU871285.1	2014
KY620534.1	2014
KY620498.1	2014
KY620502.1	2014
KY620520.1	2014
KY620521.1	2014
KY620522.1	2014
MW689992.1	2014
MW689991.1	2014
MW689990.1	2014
MW689989.1	2014
MW689988.1	2014
KY620523.1	2014
KY620524.1	2014
KY620525.1	2014
KY620526.1	2014
KY620527.1	2014
KY620528.1	2014
MW689979.1	2014
MW689977.1	2014
MW689976.1	2014
KY620529.1	2014
KY620530.1	2014
KY620531.1	2014
KY620532.1	2014
MW689998.1	2014
KY620519.1	2014
KY620518.1	2014
KY620517.1	2014
KY620503.1	2014
KY620504.1	2014
KY620505.1	2014
KY620506.1	2014
KY620507.1	2014
[truncated: 617 more rows]
